# Supplementary material for: Highly Responsive and Self-Powered Photodetector Based on PtSe2/MoS2 Heterostructure
Source: Molecules. 2024 May 29;29(11):2553. doi: 10.3390/molecules29112553 (PMC11173480; doi:10.3390/molecules29112553)
Supplement: Supplementary file 1 [file molecules-29-02553-s001.zip]

Archive with 1 entries (1 files):
- molecules-2958688-supplementary.pdf
